# Supplementary material for: Peripherally Inserted Central Catheter Placement in a Cardiology Ward: A Focus Group Study of Nurses’ Perspectives
Source: Int J Environ Res Public Health. 2021 Jul 17;18(14):7618. doi: 10.3390/ijerph18147618 (PMC8303562; doi:10.3390/ijerph18147618)
Supplement: Supplementary file 1 [file ijerph-18-07618-s001.zip]

Archive with 1 entries (1 files):
- ijerph-1283713-supplementary.pdf
